# Supplementary material for: Ovary Dissection Is a Sensitive Measure of Sterility in Anopheles gambiae Exposed to the Insect Growth Regulator Pyriproxyfen
Source: Insects. 2023 Jun 14;14(6):552. doi: 10.3390/insects14060552 (PMC10299475; doi:10.3390/insects14060552)
Supplement: Supplementary file 1 [file insects-14-00552-s001.zip]

Archive with 1 entries (1 files):
- insects-2432266-supplementary.pdf
